# Supplementary material for: Enhancing geotechnical damage detection with deep learning: a convolutional neural network approach
Source: PeerJ Comput Sci. 2024 Aug 12;10:e2052. doi: 10.7717/peerj-cs.2052 (PMC11419631; doi:10.7717/peerj-cs.2052)
Supplement: Supplemental Information 1 [file peerj-cs-10-2052-s001.ipynb]

# %% [code]
# import TensorFlow
import tensorflow as tf

#Check the version of TensorFlow you are using
print(tf.__version__)
print(tf.config.list_physical_devices('GPU'))

# %% [code]
from platform import python_version
print('Versão da Linguagem Python Usada Neste Jupyter Notebook:', python_version())

# %% [code]
# Imports
import os
import sys
import inspect
import numpy as np
import tensorflow as tf
import matplotlib.pyplot as plt
import matplotlib as mat
import keras as K
#import utils
import sklearn as sk
import seaborn as sns
import pickle
import shutil
import cv2

# %% [code]
%matplotlib inline
from PIL import Image, ImageOps, ImageEnhance, ImageFile
from numpy import random
from IPython.display import SVG
from distutils.version import LooseVersion as LV
from sklearn.model_selection import train_test_split
from shutil import copyfile
from datetime import datetime
from tensorflow.python.framework import ops
from sklearn.metrics import accuracy_score
from sklearn.metrics import precision_recall_fscore_support, confusion_matrix, classification_report, roc_curve, roc_auc_score

# %% [code]
from keras.models import Sequential,model_from_json
#from keras.models import 
from keras.preprocessing import image
from keras.preprocessing.image import ImageDataGenerator
from keras.layers import Dense, Activation, Dropout, Flatten, MaxPooling2D,Conv2D
from keras.layers.convolutional import Conv2D
from keras import backend as K
#from keras.layers.recurrent import SimpleRNN, LSTM, GRU 
#from keras.utils import np_utils
from keras import __version__
#from keras.utils.vis_utils import model_to_dot
#from keras.datasets import mnist, fashion_mnist, imdb
print('Using Keras version:', __version__, 'backend:', K.backend())
assert(LV(__version__) >= LV("2.0.0"))

# %% [code]
base_dir = "D:\\FOTOSDOC\\dataset"
train_dir = os.path.join(base_dir, 'train_set')
validation_dir = os.path.join(base_dir, 'validation_set')
test_dir = os.path.join(base_dir, 'test_set')
#intact_dir=os.path.join(train_dir, 'intact')

# %% [code]
train_temp= "D:\\FOTOSDOC\\train_temp" # diretorio temporario

# %% [code]
def suavizar(image):
    suavizada = cv2.GaussianBlur(image, (5, 5), 0)
    return suavizada

train_datagen = ImageDataGenerator(
    preprocessing_function=suavizar, shear_range=0.2,zoom_range=0.2, horizontal_flip=True, rescale=1./255
)

test_datagen = ImageDataGenerator(rescale=1./255)
validation_datagen = ImageDataGenerator(rescale=1./255)

# %% [code]
batch_size=6
train_generator = train_datagen.flow_from_directory(
      'D:\\FOTOSDOC\\dataset\\train_set',
      target_size=(128,128), # size image
      batch_size = batch_size, shuffle = True, class_mode='binary', classes=['damage', 'intact'] ) # labels binary

# %% [code]
validation_generator = validation_datagen.flow_from_directory(
      'D:\\FOTOSDOC\\dataset\\validation_set',
      target_size=(128,128), batch_size = 1, class_mode='binary', classes=['damage', 'intact'] )

# %% [code]
test_generator = test_datagen.flow_from_directory(
    'D:\\FOTOSDOC\\dataset\\test_set',
      target_size=(128,128), batch_size = 1,  class_mode='binary', shuffle=False 
)

# %% [code]
model = Sequential()

# %% [code]
# Primeira parte com convoluções e maxpooling = CAMADA 1 - LAYER 0
#model.add(Conv2D(32, (3, 3), input_shape = (128, 128, 3), activation = 'relu'))
model.add(Conv2D(32,(3,3), input_shape=(128,128,3)))
model.add(Activation('relu'))
model.add(MaxPooling2D(pool_size=(2, 2)))
#model.add(Dropout(0.25))

# %% [code]
# Segunda parte com convoluções e maxpooling = CAMADA 2 - LAYER 1
model.add(Conv2D(32,(3,3)))
model.add(Activation('relu'))
model.add(MaxPooling2D(pool_size=(2, 2)))
model.add(Dropout(0.25))

# %% [code]
#Terceira parte com convoluções e maxpooling= CAMADA 3 - LAYER 2
model.add(Conv2D(32, (3,3)))
model.add(Activation('relu'))
model.add(MaxPooling2D(pool_size=(2, 2)))
model.add(Dropout(0.25))

# %% [code]
#Flatten
model.add(Flatten())

# %% [code]
model.add(Dense(units = 128, activation = 'relu')) # altere os neuronios
model.add(Dense(units = 128, activation = 'relu')) # altere os neuronios
model.add(Dense(units = 1, activation = 'sigmoid'))

# %% [code]
model.compile(loss='binary_crossentropy', optimizer='adam', metrics='accuracy')

# %% [code]
num_epochs = 5 #numero de vezes que vai rodar o algoritmo

history_list = []
accuracy_list = []
loss_list = []
val_accuracy_list = []
val_loss_list = []
# Loop de treinamento do modelo
for epoch in range(num_epochs):
    history = model.fit(train_generator, epochs=200, validation_data=validation_generator)
    
    accuracy_list.append(history.history['accuracy'])
    loss_list.append(history.history['loss'])
    val_accuracy_list.append(history.history['val_accuracy'])
    val_loss_list.append(history.history['val_loss'])

# %% [code]
# Carregando o arquivo .json e criando o modelo
json_file = open('model.json','r')
loaded_model_json = json_file.read()
json_file.close()
loaded_model = model_from_json(loaded_model_json)

#Carregando os pesos para o modelo
model=loaded_model.load_weights('model.h5')
print('Loaded model from disk')


np.random.seed(0)
tf.random.set_seed(0)

#Avaliando o modelo carregado no conjunto de teste
loaded_model.compile(loss='binary_crossentropy', optimizer='adam', metrics=['accuracy'])


score = loaded_model.evaluate(test_generator)
#,steps=5000
print("{}: {}".format(loaded_model.metrics_names[1],score[1]*100))
print("{}: {}".format(loaded_model.metrics_names[0],score[0]*100))

# %% [code]
loaded_model.summary()

# %% [code]
predictions = loaded_model.predict(test_generator)#probabilities

# %% [code]
threshold=0.5
prediction_percent=(predictions*100).round(4)

# %% [code]
predicted_labels = (predictions > threshold).astype(int) 

# %% [code]
true_labels = test_generator.classes# label true

# %% [code]
class_names = list(test_generator.class_indices.keys())
print(class_names)

# %% [code]
# Calcule a matriz de confusão
confusion = confusion_matrix(true_labels, predicted_labels)

# Normalize a matriz de confusão para ter valores entre 0 e 1
confusion = confusion.astype('float') / confusion.sum(axis=1)[:, np.newaxis]

# Crie o heatmap da matriz de confusão
plt.figure(figsize=(4, 3))
sns.heatmap(confusion, annot=True, fmt=".2f", cmap="Blues", cbar=False)
plt.xlabel("Predicted")
plt.ylabel("True")
plt.title("Confusion Matrix")
plt.xticks(np.arange(len(class_names)) + 0.5, class_names)
plt.yticks(np.arange(len(class_names)) + 0.5, class_names)
plt.show()

# %% [code]
from sklearn.metrics import 
# Calcular o ROC-AUC
roc_auc = roc_auc_score(true_labels, predicted_labels)
print(f'ROC-AUC: {roc_auc:.2f}')

# %% [code]
# curva ROC
fpr, tpr, thresholds = roc_curve(true_labels, predicted_labels) 
roc_auc = roc_auc_score(true_labels, predicted_labels) #ROC-AUC

plt.figure(figsize=(4, 3))
plt.plot(fpr, tpr, color='darkorange', lw=2, label=f'ROC-AUC = {roc_auc:.2f}')
plt.plot([0, 1], [0, 1], color='navy', lw=2, linestyle='--')
plt.xlim([0.0, 1.0])
plt.ylim([0.0, 1.05])
plt.xlabel('False Positive Rate')
plt.ylabel('True Positive Rate')
plt.title('ROC curve')
plt.legend(loc='lower right')
plt.show()

# %% [code]
fig, axes = plt.subplots(3, 5, figsize=(12, 6))
axes = axes.ravel()
predicted_classes = np.argmax(predictions, axis=1)
class_labels = list(test_generator.class_indices.keys())

for i in range(15):
    index = 40 + i  # Starting from position
    axes[i].imshow(test_generator[index][0][0])
    predicted_label = class_labels[predicted_classes[index]]
    true_label = class_labels[true_labels[index]]
    confidence = predictions[index][predicted_classes[index]] * 100
    if confidence < (threshold*100):
        axes[i].set_title("Predicted: {} \nConfidence: ({:.2f}%) \nTrue: {}".format("damage", confidence, true_label), fontsize=8)
        axes[i].axis('off')
    else:
        axes[i].set_title("Predicted: {} \nConfidence: ({:.2f}%) \nTrue: {}".format("intact", confidence, true_label), fontsize=8)
        axes[i].axis('off')

plt.tight_layout()
plt.show()

# %% [code]
# plotar curvas de treinamento para accuracy
for i in range(len(accuracy_list)):
    plt.plot(accuracy_list[i], label=f'Treino {i+1}')
plt.title('Curvas de treinamento para accuracy')
plt.ylabel('Accuracy')
plt.xlabel('Epoch')
plt.legend()
plt.show()

# plotar curvas de treinamento para loss
for i in range(len(loss_list)):
    plt.plot(loss_list[i], label=f'Treino {i+1}')
plt.title('Curvas de treinamento para loss')
plt.ylabel('Loss')
plt.xlabel('Epoch')
plt.legend()
plt.show()


# plotar curvas de treinamento para val accuracy
for i in range(len(val_accuracy_list)):
    plt.plot(val_accuracy_list[i], label=f'Treino {i+1}')
plt.title('Curvas de treinamento para val_accuracy')
plt.ylabel('Val_Accuracy')
plt.xlabel('Epoch')
plt.legend()
plt.show()

# plotar curvas de treinamento para val loss
for i in range(len(val_loss_list)):
    plt.plot(val_loss_list[i], label=f'Treino {i+1}')
plt.title('Curvas de treinamento para val_loss')
plt.ylabel('Val_Loss')
plt.xlabel('Epoch')
plt.legend()
plt.show()

# %% [code]
accuracy_mean = np.mean(accuracy_list, axis=0, dtype=object)
val_accuracy_mean = np.mean(val_accuracy_list, axis=0, dtype=object)

loss_mean = np.mean(loss_list, axis=0, dtype=object)
val_loss_mean = np.mean(val_loss_list, axis=0, dtype=object)

plt.plot(accuracy_mean * 100, label='Training', linestyle='--')
plt.plot(val_accuracy_mean * 100, label='Validation')
plt.ylabel('Accuracy (%)')
plt.xlabel('Epoch')
plt.legend()
plt.show()

plt.plot(loss_mean * 100, label='Training', linestyle='--')
plt.plot(val_loss_mean * 100, label='Validation')
plt.ylabel('Loss (%)')
plt.xlabel('Epoch')
plt.legend()
plt.show()


# %% [code]
pip install scikit-image

# %% [code]
loaded_model.load_weights('model.h5')
filters = model.layers[0].get_weights()[0]

from skimage.color import rgb2gray
filters = model.weights[0].numpy()
filters_norm= (filters - np.min(filters)) / (np.max(filters) - np.min(filters))
fig, axes = plt.subplots(4, 4, figsize=(6, 6))
for i, ax in enumerate(axes.flatten()):
  ax.imshow(np.squeeze(filters_norm[:, :, :, i]), cmap='gray')
  ax.set_yticks([])
  ax.set_xticks([])

# %% [code]
#feature

filters = loaded_model.layers[0].get_weights()[0]

filters_gray = np.mean(filters, axis=2)
fig.subplots_adjust(hspace=0.1, wspace=0.1)

filters_norm = (filters_gray - np.min(filters_gray)) / (np.max(filters_gray) - np.min(filters_gray))

fig, axes = plt.subplots(4, 4, figsize=(6, 6))
for i, ax in enumerate(axes.flatten()):
    ax.imshow(filters_norm[:, :, i], cmap='gray')
    ax.set_yticks([])
    ax.set_xticks([])

plt.show()

# %% [code]
#features escala de cinza
inp = model.layers[0].input
outs = [layer.output for layer in model.layers]

layerized_model = tf.keras.models.Model(inp, outs)
Omat = layerized_model.predict(test_generator)

fig, axes = plt.subplots(4, 4, figsize=(4, 4))

for i, ax in enumerate(axes.flatten()):
  ax.imshow(np.squeeze(Omat[0][0, :, :, i]), cmap='gray')
  ax.set_yticks([])
  ax.set_xticks([])

fig, axes = plt.subplots(4, 4, figsize=(4, 4))

for i, ax in enumerate(axes.flatten()):
 ax.imshow(np.squeeze(Omat[1][0, :, :, i]), cmap='gray')
 ax.set_yticks([])
 ax.set_xticks([])

# %% [code]
#plota em portugues
fig, axes = plt.subplots(6, 5, figsize=(8, 8))
axes = axes.ravel()

for i in range(30):
    axes[i].imshow(test_generator[i][0][0])
    predicted_label = class_labels[predicted_classes[i]]
    true_label = class_labels[true_classes[i]]
    confidence = predictions[i][predicted_classes[i]] * 100
    if confidence<50:
         axes[i].set_title("Predição: {} \nConfiance: ({:.2f}%)".format("Intacto", confidence), fontsize=8)
         axes[i].axis('off')
    else:
        axes[i].set_title("Predição: {} \nConfiance: ({:.2f}%)".format("Dano", confidence), fontsize=8)
        axes[i].axis('off')
plt.tight_layout()
plt.show()

# %% [code]
#plota em ingles
fig, axes = plt.subplots(6, 5, figsize=(8, 8))
axes = axes.ravel()

for i in range(30):
    axes[i].imshow(test_generator[i][0][0])
    predicted_label = class_labels[predicted_classes[i]]
    true_label = class_labels[true_classes[i]]
    confidence = predictions[i][predicted_classes[i]] * 100
    if confidence<50:
         axes[i].set_title("Predição: {} \nConfiance: ({:.2f}%)".format("Intact", confidence), fontsize=8)
         axes[i].axis('off')
    else:
        axes[i].set_title("Predição: {} \nConfiance: ({:.2f}%)".format("Damage", confidence), fontsize=8)
        axes[i].axis('off')
plt.tight_layout()
plt.show()

# %% [code]
img_path = 'D:\\FOTOSDOC\\dataset\\test_set\\damage\\20220417_121557.jpg'
img = Image.open(img_path)

img_flipped = img.transpose(method=Image.FLIP_LEFT_RIGHT)
img_rotated = img.rotate(45)

width, height = img.size
new_width, new_height = int(width * 0.6), int(height * 0.4)

# Redimensionando com rescale
img_rescaled = img.resize((new_width, new_height))

# Cria uma figura com dois subplots
fig, axes = plt.subplots(nrows=2, ncols=2)

# Plota a imagem original no primeiro subplot
axes[0,0].imshow(np.asarray(img))
axes[0,0].set_title("Original", fontsize=8)

# Plota a imagem modificada pelo data augmentation no segundo subplot
axes[0,1].imshow(np.asarray(img_flipped))
axes[0,1].set_title("Flip", fontsize=8)

# Plota a imagem modificada pelo data augmentation no terceiro subplot
axes[1,0].imshow(np.asarray(img_rotated))
axes[1,0].set_title("Rotation", fontsize=8)

# Plota a imagem original no primeiro subplot
axes[1,1].imshow(np.asarray(img_rescaled))
axes[1,1].set_title("Rescale", fontsize=8)

plt.subplots_adjust(wspace=0.1, hspace=0.05)
# Remove as marcas de ticks dos subplots
for ax in axes.flat:
    ax.set_xticks([])
    ax.set_yticks([])

# Exibe a figura
plt.show()

# %% [code]
path = 'D:\\FOTOSDOC\\dataset\\test_set\\damage'
fig, ax = plt.subplots(nrows=2, ncols=2, figsize=(4, 3))
ax = ax.flatten()
for i, img in enumerate(os.listdir(path)[:4]):
  img_path = os.path.join(path, img)
  if os.path.isfile(img_path):
    image = Image.open(img_path)
    image.thumbnail((100, 100))
    ax[i].imshow(image)
plt.tight_layout()
plt.show()

# %% [code]
path = 'D:\\FOTOSDOC\\dataset\\test_set\\intact'
fig, ax = plt.subplots(nrows=2, ncols=2, figsize=(4, 3))
ax = ax.flatten()
for i, img in enumerate(os.listdir(path)[:4]):
  img_path = os.path.join(path, img)
  if os.path.isfile(img_path):
    image = Image.open(img_path)
    image.thumbnail((100, 100))
    ax[i].imshow(image)
plt.tight_layout()
plt.show()
